# Supplementary material for: Comparative Evaluation of Computational Methods for Validating Housekeeping Gene RT-qPCR Data in 3T3-L1 Cells
Source: Biomedicines. 2025 Aug 21;13(8):2036. doi: 10.3390/biomedicines13082036 (PMC12383485; doi:10.3390/biomedicines13082036)
Supplement: Supplementary file 1 [file biomedicines-13-02036-s001.zip]

Archive with 1 entries (1 files):
- biomedicines-3820027-supplementary.pdf
